# Supplementary material for: New species of Eurycletodes Sars, 1909 and Odiliacletodes Soyer, 1964 from the deep Gulf of California (Copepoda, Harpacticoida, Argestidae)
Source: Zookeys. 2018 Jun 5;(764):1–25. doi: 10.3897/zookeys.764.24511 (PMC5997735; doi:10.3897/zookeys.764.24511)
Supplement: XML Treatment for Eurycletodes [file zookeys.764.24511-treatment1.xml]

<!DOCTYPE tp:taxon-treatment
  PUBLIC "-//TaxonX//DTD Taxonomic Treatment Publishing DTD v0 20100105//EN" "tax-treatment-NSO.dtd">
<tp:taxon-treatment xmlns:tp="http://www.plazi.org/taxpub"><tp:treatment-meta><kwd-group><label>Taxon classification</label><kwd><named-content xmlns:xlink="http://www.w3.org/1999/xlink" content-type="kingdom">Animalia</named-content></kwd><kwd><named-content xmlns:xlink="http://www.w3.org/1999/xlink" content-type="order">Harpacticoida</named-content></kwd><kwd><named-content xmlns:xlink="http://www.w3.org/1999/xlink" content-type="family">Argestidae</named-content></kwd></kwd-group><mixed-citation publication-type="journal"><person-group><name><surname>Gómez</surname><given-names>Samuel</given-names></name></person-group><article-title>New species of <italic><tp:taxon-name><tp:taxon-name-part taxon-name-part-type="genus" reg="Eurycletodes">Eurycletodes</tp:taxon-name-part></tp:taxon-name></italic> Sars, 1909 and <italic><tp:taxon-name><tp:taxon-name-part taxon-name-part-type="genus" reg="Odiliacletodes">Odiliacletodes</tp:taxon-name-part></tp:taxon-name></italic> Soyer, 1964 from the deep Gulf of California (<tp:taxon-name><tp:taxon-name-part taxon-name-part-type="subclass">Copepoda</tp:taxon-name-part></tp:taxon-name>, <tp:taxon-name><tp:taxon-name-part taxon-name-part-type="order">Harpacticoida</tp:taxon-name-part></tp:taxon-name>, <tp:taxon-name><tp:taxon-name-part taxon-name-part-type="family">Argestidae</tp:taxon-name-part></tp:taxon-name>)</article-title><source>Zookeys</source><day>5</day><month>6</month><year>2018</year><volume>2018</volume><issue>764</issue><fpage>1</fpage><lpage>25</lpage><pub-id pub-id-type="doi">10.3897/zookeys.764.24511</pub-id></mixed-citation></tp:treatment-meta><tp:nomenclature><label>Genus</label><tp:taxon-name>
              <tp:taxon-name-part taxon-name-part-type="genus" reg="Eurycletodes">Eurycletodes</tp:taxon-name-part>
            </tp:taxon-name><tp:taxon-authority>Sars, 1909</tp:taxon-authority></tp:nomenclature><tp:treatment-sec sec-type="type species" id="SECID0EDOAC"><title>Type species.</title><p>
              <italic><tp:taxon-name><tp:taxon-name-part taxon-name-part-type="genus" reg="Cletodes">Cletodes</tp:taxon-name-part> <tp:taxon-name-part taxon-name-part-type="species" reg="laticauda">laticauda</tp:taxon-name-part></tp:taxon-name></italic> Boeck, 1872 now regarded as a synonym of <tp:taxon-name><tp:taxon-name-part taxon-name-part-type="genus" reg="Eurycletodes">Eurycletodes</tp:taxon-name-part> (<tp:taxon-name-part taxon-name-part-type="subgenus" reg="Eurycletodes">Eurycletodes</tp:taxon-name-part>) <tp:taxon-name-part taxon-name-part-type="species" reg="laticauda">laticauda</tp:taxon-name-part></tp:taxon-name> (Boeck, 1872), by original designation.</p></tp:treatment-sec><tp:treatment-sec sec-type="Other species" id="SECID0ECPAC"><title>Other species.</title><p>
              <italic><tp:taxon-name><tp:taxon-name-part taxon-name-part-type="genus" reg="Eurycletodes">Eurycletodes</tp:taxon-name-part> <tp:taxon-name-part taxon-name-part-type="species" reg="ephippiger">ephippiger</tp:taxon-name-part></tp:taxon-name></italic> Por, 1964, <italic><tp:taxon-name><tp:taxon-name-part taxon-name-part-type="genus" reg="Eurycletodes">E.</tp:taxon-name-part> <tp:taxon-name-part taxon-name-part-type="species" reg="paraephippiger">paraephippiger</tp:taxon-name-part></tp:taxon-name></italic> sp. n., <tp:taxon-name><tp:taxon-name-part taxon-name-part-type="genus" reg="Eurycletodes">E.</tp:taxon-name-part> (<tp:taxon-name-part taxon-name-part-type="subgenus" reg="Eurycletodes">Eurycletodes</tp:taxon-name-part>) <tp:taxon-name-part taxon-name-part-type="species" reg="gorbunovi">gorbunovi</tp:taxon-name-part></tp:taxon-name> Smirnov, 1946, <tp:taxon-name><tp:taxon-name-part taxon-name-part-type="genus" reg="Eurycletodes">E.</tp:taxon-name-part> (<tp:taxon-name-part taxon-name-part-type="subgenus" reg="Eurycletodes">E.</tp:taxon-name-part>) <tp:taxon-name-part taxon-name-part-type="species" reg="rectangulatus">rectangulatus</tp:taxon-name-part></tp:taxon-name> Lang, 1936, <tp:taxon-name><tp:taxon-name-part taxon-name-part-type="genus" reg="Eurycletodes">E.</tp:taxon-name-part> (<tp:taxon-name-part taxon-name-part-type="subgenus" reg="Eurycletodes">E.</tp:taxon-name-part>) <tp:taxon-name-part taxon-name-part-type="species" reg="serratus">serratus</tp:taxon-name-part></tp:taxon-name> Sars, 1920, <tp:taxon-name><tp:taxon-name-part taxon-name-part-type="genus" reg="Eurycletodes">E.</tp:taxon-name-part> (<tp:taxon-name-part taxon-name-part-type="subgenus" reg="Oligocletodes">Oligocletodes</tp:taxon-name-part>) <tp:taxon-name-part taxon-name-part-type="species" reg="abyssi">abyssi</tp:taxon-name-part></tp:taxon-name> Lang, 1936, <tp:taxon-name><tp:taxon-name-part taxon-name-part-type="genus" reg="Eurycletodes">E.</tp:taxon-name-part> (<tp:taxon-name-part taxon-name-part-type="subgenus" reg="Oligocletodes">O.</tp:taxon-name-part>) <tp:taxon-name-part taxon-name-part-type="species" reg="aculeatus">aculeatus</tp:taxon-name-part></tp:taxon-name> Sars, 1920, <tp:taxon-name><tp:taxon-name-part taxon-name-part-type="genus" reg="Eurycletodes">E.</tp:taxon-name-part> (<tp:taxon-name-part taxon-name-part-type="subgenus" reg="Oligocletodes">O.</tp:taxon-name-part>) <tp:taxon-name-part taxon-name-part-type="species" reg="arcticus">arcticus</tp:taxon-name-part></tp:taxon-name> Lang, 1936, <tp:taxon-name><tp:taxon-name-part taxon-name-part-type="genus" reg="Eurycletodes">E.</tp:taxon-name-part> (<tp:taxon-name-part taxon-name-part-type="subgenus" reg="Oligocletodes">O.</tp:taxon-name-part>) <tp:taxon-name-part taxon-name-part-type="species" reg="denticulatus">denticulatus</tp:taxon-name-part></tp:taxon-name> Por, 1967, <tp:taxon-name><tp:taxon-name-part taxon-name-part-type="genus" reg="Eurycletodes">E.</tp:taxon-name-part> (<tp:taxon-name-part taxon-name-part-type="subgenus" reg="Oligocletodes">O.</tp:taxon-name-part>) <tp:taxon-name-part taxon-name-part-type="species" reg="diva">diva</tp:taxon-name-part></tp:taxon-name> Menzel, 2011a, <tp:taxon-name><tp:taxon-name-part taxon-name-part-type="genus" reg="Eurycletodes">E.</tp:taxon-name-part> (<tp:taxon-name-part taxon-name-part-type="subgenus" reg="Oligocletodes">O.</tp:taxon-name-part>) <tp:taxon-name-part taxon-name-part-type="species" reg="echinatus">echinatus</tp:taxon-name-part></tp:taxon-name> Lang, 1936, <tp:taxon-name><tp:taxon-name-part taxon-name-part-type="genus" reg="Eurycletodes">E.</tp:taxon-name-part> (<tp:taxon-name-part taxon-name-part-type="subgenus" reg="Oligocletodes">O.</tp:taxon-name-part>) <tp:taxon-name-part taxon-name-part-type="species" reg="hoplurus">hoplurus</tp:taxon-name-part></tp:taxon-name> Smirnov, 1946, <tp:taxon-name><tp:taxon-name-part taxon-name-part-type="genus" reg="Eurycletodes">E.</tp:taxon-name-part> (<tp:taxon-name-part taxon-name-part-type="subgenus" reg="Oligocletodes">O.</tp:taxon-name-part>) <tp:taxon-name-part taxon-name-part-type="species" reg="irelandica">irelandica</tp:taxon-name-part></tp:taxon-name> Roe, 1959, <tp:taxon-name><tp:taxon-name-part taxon-name-part-type="genus" reg="Eurycletodes">E.</tp:taxon-name-part> (<tp:taxon-name-part taxon-name-part-type="subgenus" reg="Oligocletodes">O.</tp:taxon-name-part>) <tp:taxon-name-part taxon-name-part-type="species" reg="latus">latus</tp:taxon-name-part></tp:taxon-name> (T. Scott, 1892), <tp:taxon-name><tp:taxon-name-part taxon-name-part-type="genus" reg="Eurycletodes">E.</tp:taxon-name-part> (<tp:taxon-name-part taxon-name-part-type="subgenus" reg="Oligocletodes">O.</tp:taxon-name-part>) <tp:taxon-name-part taxon-name-part-type="species" reg="major">major</tp:taxon-name-part></tp:taxon-name> Sars, 1909, <tp:taxon-name><tp:taxon-name-part taxon-name-part-type="genus" reg="Eurycletodes">E.</tp:taxon-name-part> (<tp:taxon-name-part taxon-name-part-type="subgenus" reg="Oligocletodes">O.</tp:taxon-name-part>) <tp:taxon-name-part taxon-name-part-type="species" reg="minutus">minutus</tp:taxon-name-part></tp:taxon-name> Sars, 1920, <tp:taxon-name><tp:taxon-name-part taxon-name-part-type="genus" reg="Eurycletodes">E.</tp:taxon-name-part> (<tp:taxon-name-part taxon-name-part-type="subgenus" reg="Oligocletodes">O.</tp:taxon-name-part>) <tp:taxon-name-part taxon-name-part-type="species" reg="monardi">monardi</tp:taxon-name-part></tp:taxon-name> Smirnov, 1946, <tp:taxon-name><tp:taxon-name-part taxon-name-part-type="genus" reg="Eurycletodes">E.</tp:taxon-name-part> (<tp:taxon-name-part taxon-name-part-type="subgenus" reg="Oligocletodes">O.</tp:taxon-name-part>) <tp:taxon-name-part taxon-name-part-type="species" reg="oblongus">oblongus</tp:taxon-name-part></tp:taxon-name> Sars, 1920, <tp:taxon-name><tp:taxon-name-part taxon-name-part-type="genus" reg="Eurycletodes">E.</tp:taxon-name-part> (<tp:taxon-name-part taxon-name-part-type="subgenus" reg="Oligocletodes">O.</tp:taxon-name-part>) <tp:taxon-name-part taxon-name-part-type="species" reg="parasimilis">parasimilis</tp:taxon-name-part></tp:taxon-name> Por, 1959, <tp:taxon-name><tp:taxon-name-part taxon-name-part-type="genus" reg="Eurycletodes">E.</tp:taxon-name-part> (<tp:taxon-name-part taxon-name-part-type="subgenus" reg="Oligocletodes">O.</tp:taxon-name-part>) <tp:taxon-name-part taxon-name-part-type="species" reg="peruanus">peruanus</tp:taxon-name-part></tp:taxon-name> Becker, 1979, <tp:taxon-name><tp:taxon-name-part taxon-name-part-type="genus" reg="Eurycletodes">E.</tp:taxon-name-part> (<tp:taxon-name-part taxon-name-part-type="subgenus" reg="Oligocletodes">O.</tp:taxon-name-part>) <tp:taxon-name-part taxon-name-part-type="species" reg="petiti">petiti</tp:taxon-name-part></tp:taxon-name> Soyer, 1964, <tp:taxon-name><tp:taxon-name-part taxon-name-part-type="genus" reg="Eurycletodes">E.</tp:taxon-name-part> (<tp:taxon-name-part taxon-name-part-type="subgenus" reg="Oligocletodes">O.</tp:taxon-name-part>) <tp:taxon-name-part taxon-name-part-type="species" reg="profundus">profundus</tp:taxon-name-part></tp:taxon-name> Becker, 1979, <tp:taxon-name><tp:taxon-name-part taxon-name-part-type="genus" reg="Eurycletodes">E.</tp:taxon-name-part> (<tp:taxon-name-part taxon-name-part-type="subgenus" reg="Oligocletodes">O.</tp:taxon-name-part>) <tp:taxon-name-part taxon-name-part-type="species" reg="quadrispinosa">quadrispinosa</tp:taxon-name-part></tp:taxon-name> Schriever, 1986, <tp:taxon-name><tp:taxon-name-part taxon-name-part-type="genus" reg="Eurycletodes">E.</tp:taxon-name-part> (<tp:taxon-name-part taxon-name-part-type="subgenus" reg="Oligocletodes">O.</tp:taxon-name-part>) <tp:taxon-name-part taxon-name-part-type="species" reg="similis">similis</tp:taxon-name-part></tp:taxon-name> (T. Scott, 1895), <tp:taxon-name><tp:taxon-name-part taxon-name-part-type="genus" reg="Eurycletodes">E.</tp:taxon-name-part> (<tp:taxon-name-part taxon-name-part-type="subgenus" reg="Oligocletodes">O.</tp:taxon-name-part>) <tp:taxon-name-part taxon-name-part-type="species" reg="uniarticulatus">uniarticulatus</tp:taxon-name-part></tp:taxon-name> Smirnov, 1946, <tp:taxon-name><tp:taxon-name-part taxon-name-part-type="genus" reg="Eurycletodes">E.</tp:taxon-name-part> (<tp:taxon-name-part taxon-name-part-type="subgenus" reg="Oligocletodes">O.</tp:taxon-name-part>) <tp:taxon-name-part taxon-name-part-type="species" reg="verisimilis">verisimilis</tp:taxon-name-part></tp:taxon-name> Willey, 1935.</p></tp:treatment-sec></tp:taxon-treatment>
