# Supplementary material for: New species of Eurycletodes Sars, 1909 and Odiliacletodes Soyer, 1964 from the deep Gulf of California (Copepoda, Harpacticoida, Argestidae)
Source: Zookeys. 2018 Jun 5;(764):1–25. doi: 10.3897/zookeys.764.24511 (PMC5997735; doi:10.3897/zookeys.764.24511)
Supplement: XML Treatment for Eurycletodes paraephippiger [file zookeys.764.24511-treatment2.xml]

<!DOCTYPE tp:taxon-treatment
  PUBLIC "-//TaxonX//DTD Taxonomic Treatment Publishing DTD v0 20100105//EN" "tax-treatment-NSO.dtd">
<tp:taxon-treatment xmlns:tp="http://www.plazi.org/taxpub"><tp:treatment-meta><kwd-group><label>Taxon classification</label><kwd><named-content xmlns:xlink="http://www.w3.org/1999/xlink" content-type="kingdom">Animalia</named-content></kwd><kwd><named-content xmlns:xlink="http://www.w3.org/1999/xlink" content-type="order">Harpacticoida</named-content></kwd><kwd><named-content xmlns:xlink="http://www.w3.org/1999/xlink" content-type="family">Argestidae</named-content></kwd></kwd-group><mixed-citation publication-type="journal"><person-group><name><surname>Gómez</surname><given-names>Samuel</given-names></name></person-group><article-title>New species of <italic><tp:taxon-name><tp:taxon-name-part taxon-name-part-type="genus" reg="Eurycletodes">Eurycletodes</tp:taxon-name-part></tp:taxon-name></italic> Sars, 1909 and <italic><tp:taxon-name><tp:taxon-name-part taxon-name-part-type="genus" reg="Odiliacletodes">Odiliacletodes</tp:taxon-name-part></tp:taxon-name></italic> Soyer, 1964 from the deep Gulf of California (<tp:taxon-name><tp:taxon-name-part taxon-name-part-type="subclass">Copepoda</tp:taxon-name-part></tp:taxon-name>, <tp:taxon-name><tp:taxon-name-part taxon-name-part-type="order">Harpacticoida</tp:taxon-name-part></tp:taxon-name>, <tp:taxon-name><tp:taxon-name-part taxon-name-part-type="family">Argestidae</tp:taxon-name-part></tp:taxon-name>)</article-title><source>Zookeys</source><day>5</day><month>6</month><year>2018</year><volume>2018</volume><issue>764</issue><fpage>1</fpage><lpage>25</lpage><pub-id pub-id-type="doi">10.3897/zookeys.764.24511</pub-id></mixed-citation></tp:treatment-meta><tp:nomenclature><tp:taxon-name>
              <tp:taxon-name-part taxon-name-part-type="genus" reg="Eurycletodes">Eurycletodes</tp:taxon-name-part>
              <tp:taxon-name-part taxon-name-part-type="species" reg="paraephippiger">paraephippiger</tp:taxon-name-part>
              <object-id xmlns:xlink="http://www.w3.org/1999/xlink" content-type="zoobank" xlink:type="simple">http://zoobank.org/F4992154-5397-4E77-9727-CE28797923D8</object-id>
            </tp:taxon-name><tp:taxon-status xmlns:xlink="http://www.w3.org/1999/xlink" xlink:type="simple">sp. n.</tp:taxon-status></tp:nomenclature><tp:treatment-sec sec-type="material" id="SECID0EXLAE"><title>Material examined.</title><p>One female holotype (ICML-EMUCOP-020207-01) dissected on eight slides; collected on February 2, 2007.</p></tp:treatment-sec><tp:treatment-sec sec-type="type locality" id="SECID0E3LAE"><title>Type locality.</title><p>Southern Trough of Guaymas Basin, Gulf of California, Mexico, <named-content xmlns:xlink="http://www.w3.org/1999/xlink" content-type="dwc:verbatimCoordinates" xlink:type="simple"><named-content content-type="geo-json" specific-use="{&#34;type&#34;:&#34;Point&#34;,&#34;coordinates&#34;:[-111.665833,27.152222]}" id="NCID0EFMAE" xlink:type="simple">27°09'08"N, 111°39'57"W</named-content></named-content>, depth 1440 m.</p></tp:treatment-sec><tp:treatment-sec sec-type="description" id="SECID0EKMAE"><title>Description of female.</title><p>
              <italic>Habitus</italic> (Figs <xref ref-type="fig" rid="F1">1A</xref>, <xref ref-type="fig" rid="F2">2A</xref>) cylindrical, without clear distinction between prosome and urosome. Total body length, 831 µm, measured from tip of rostrum to posterior margin of caudal rami.</p><fig id="F1" position="float" orientation="portrait"><label>Figure 1.</label><caption><p>
                  <italic><tp:taxon-name><tp:taxon-name-part taxon-name-part-type="genus" reg="Eurycletodes">Eurycletodes</tp:taxon-name-part> <tp:taxon-name-part taxon-name-part-type="species" reg="paraephippiger">paraephippiger</tp:taxon-name-part></tp:taxon-name></italic> sp. n., female holotype. <bold>A</bold> habitus, dorsal <bold>B</bold> anterior part of the cephalothorax and rostrum, dorsal C posterior part of anal somite and caudal rami, dorsal.</p></caption><graphic xmlns:xlink="http://www.w3.org/1999/xlink" xlink:href="zookeys-764-001-g001.jpg" position="float" orientation="portrait" xlink:type="simple" id="oo_207812.jpg"/></fig><p>
              <italic>Rostrum</italic> well-developed (Fig. <xref ref-type="fig" rid="F1">1A, B</xref>), fused to cephalothorax, triangular, with pointed tip flanked by apical sensilla on each side.</p><p>
              <italic>Cephalothorax and free thoracic somites</italic> with reticulated pattern along postero-lateral margin, posterior margin coarsely denticulated dorsally and laterally, denticles increasing in size posteriorly (Figs <xref ref-type="fig" rid="F1">1A</xref>, <xref ref-type="fig" rid="F2">2A</xref>); with sensilla and tube pores issuing from conspicuous tubercles.</p><fig id="F2" position="float" orientation="portrait"><label>Figure 2.</label><caption><p>
                  <italic><tp:taxon-name><tp:taxon-name-part taxon-name-part-type="genus" reg="Eurycletodes">Eurycletodes</tp:taxon-name-part> <tp:taxon-name-part taxon-name-part-type="species" reg="paraephippiger">paraephippiger</tp:taxon-name-part></tp:taxon-name></italic> sp. n., female holotype. <bold>A</bold> habitus, lateral <bold>B</bold> posterior part of anal somite and left caudal ramus, lateral.</p></caption><graphic xmlns:xlink="http://www.w3.org/1999/xlink" xlink:href="zookeys-764-001-g002.jpg" position="float" orientation="portrait" xlink:type="simple" id="oo_207813.jpg"/></fig><p>
              <italic>Urosomites</italic> with coarsely denticulated posterior margin dorsally and laterally, denticles increasing in size posteriorly (Figs <xref ref-type="fig" rid="F1">1A</xref>, <xref ref-type="fig" rid="F2">2A</xref>), much more developed than those of prosomites. Second and third urosomites distinct dorsally and laterally, posterior margin of anterior half of genital-double somite with denticulated posterior margin dorsally (Figs <xref ref-type="fig" rid="F1">1A</xref>, <xref ref-type="fig" rid="F2">2A</xref>), fused ventrally forming genital-double somite (Fig. <xref ref-type="fig" rid="F3">3A</xref>), with reticulated pattern along posterior margin dorsally and laterally, ventral reticulated pattern interrupted medially; posterior margin of second half of genital-double somite and fourth urosomite poorly developed ventrally, of fourth urosomite comparatively coarser and with reticulated pattern as in preceding somite (Fig. <xref ref-type="fig" rid="F3">3A</xref>); posterior margin of fifth urosomite with well-developed denticles dorsally and ventrally, coarser than in preceding somites, with continuous reticulated pattern along entire posterior margin (Fig. <xref ref-type="fig" rid="F3">3A</xref>), with dorsal (Fig. <xref ref-type="fig" rid="F1">1A</xref>) and lateral (Fig. <xref ref-type="fig" rid="F2">2A</xref>) sensilla and ventral tube-pores (Fig. <xref ref-type="fig" rid="F3">3A</xref>).</p><fig id="F3" position="float" orientation="portrait"><label>Figure 3.</label><caption><p>
                  <italic><tp:taxon-name><tp:taxon-name-part taxon-name-part-type="genus" reg="Eurycletodes">Eurycletodes</tp:taxon-name-part> <tp:taxon-name-part taxon-name-part-type="species" reg="paraephippiger">paraephippiger</tp:taxon-name-part></tp:taxon-name></italic> sp. n., female holotype. <bold>A</bold> urosome, ventral (<abbrev xmlns:xlink="http://www.w3.org/1999/xlink" xlink:title="fifth legs" id="ABBRID0EHRAE" xlink:type="simple">P5</abbrev>-bearing somite omitted) <bold>B</bold> caudal ramus, ventral (tube pore arrowed) <bold>C</bold> <abbrev xmlns:xlink="http://www.w3.org/1999/xlink" xlink:title="fifth legs" id="ABBRID0EPRAE" xlink:type="simple">P5</abbrev>, anterior.</p></caption><graphic xmlns:xlink="http://www.w3.org/1999/xlink" xlink:href="zookeys-764-001-g003.jpg" position="float" orientation="portrait" xlink:type="simple" id="oo_207814.jpg"/></fig><p>
              <italic>Anal somite</italic> nearly as long as three preceding somites combined, almost square from dorsal and lateral view, seemingly without spinular ornamentation dorsally and laterally (Figs <xref ref-type="fig" rid="F1">1A</xref>, <xref ref-type="fig" rid="F2">2A</xref>), ventrally cleft medially and with four proximal transverse rows of spinules (Fig. <xref ref-type="fig" rid="F3">3A</xref>); laterally (Fig. <xref ref-type="fig" rid="F2">2A, B</xref>) and ventrally (Fig. <xref ref-type="fig" rid="F3">3A</xref>) with posterior and inner margin, respectively, coarsely denticulated, and with minute spinules close to joint with caudal rami; anal operculum (Fig. <xref ref-type="fig" rid="F1">1A, C</xref>) coarsely denticulated, associated surface ornamentation seemingly two pores somewhat displaced anteriorly (seemingly without sensilla, probably broken off during dissection).</p><p>
              <italic>Caudal rami</italic> semi-cylindrical, about 1.6 times as long as broad from dorsal view (Fig. <xref ref-type="fig" rid="F1">1C</xref>), and about 2 times as long as broad from ventral view (Fig. <xref ref-type="fig" rid="F3">3A, B</xref>); ventrally with some minute spinules and one tube pore subdistally (the latter arrowed in Figs <xref ref-type="fig" rid="F1">1C</xref>, <xref ref-type="fig" rid="F2">2B</xref>, <xref ref-type="fig" rid="F3">3B</xref>); with seven setae as follows: seta I small, ventral and anterior to seta II, the latter about 3 times as long as the former; seta III arising from small protrusion, situated ventrally close to inner margin; setae IV and V longest; seta VI arising at inner distal corner, as long as seta I; dorsal seta VII tri-articulated, issuing from median dorsal process.</p><p>
              <italic>Antennule</italic> (Fig. <xref ref-type="fig" rid="F4">4A</xref>). Hexa-segmented; first segment small; second segment longest; surface of segments smooth except for spinular row on first segment; fifth segment with two well-developed bipinnate setae and a modified small element (see insert in Fig. <xref ref-type="fig" rid="F4">4A</xref>); last segment with five bi-articulated setae, one subapical well-developed seta, and acrothek, the latter consisting of one aesthetasc and two setae fused basally. Armature formula as follows: 1(0); 2(7); 3(4+[1+<abbrev xmlns:xlink="http://www.w3.org/1999/xlink" xlink:title="aesthetasc" id="ABBRID0EZTAE" xlink:type="simple">ae</abbrev>]); 4(1); 5(3); 6(8+[<abbrev xmlns:xlink="http://www.w3.org/1999/xlink" xlink:title="acrothek" id="ABBRID0E4TAE" xlink:type="simple">acro</abbrev>]).</p><fig id="F4" position="float" orientation="portrait"><label>Figure 4.</label><caption><p>
                  <italic><tp:taxon-name><tp:taxon-name-part taxon-name-part-type="genus" reg="Eurycletodes">Eurycletodes</tp:taxon-name-part> <tp:taxon-name-part taxon-name-part-type="species" reg="paraephippiger">paraephippiger</tp:taxon-name-part></tp:taxon-name></italic> sp. n., female holotype. <bold>A</bold> antennule <bold>B</bold> antenna.</p></caption><graphic xmlns:xlink="http://www.w3.org/1999/xlink" xlink:href="zookeys-764-001-g004.jpg" position="float" orientation="portrait" xlink:type="simple" id="oo_207815.jpg"/></fig><p>
              <italic>Antenna</italic> (Fig. <xref ref-type="fig" rid="F4">4B</xref>). Allobasis ornamented with inner spinules as shown; without abexopodal seta. Exopod represented by single seta. Free endopodal segment with longitudinal spinular row along inner proximal margin, and with some subdistal spinules; with two lateral, bare, inner spines (proximal one clearly longer), and five distal elements (two spines, and two geniculate elements, of which outermost fused to one small seta basally).</p><p>
              <italic>Mandible</italic> (Fig. <xref ref-type="fig" rid="F5">5A</xref>). Coxa with some proximal spinules. Gnathobase formed by four tooth-like projections, and with a lateral small seta. Palp bi-segmented; first (basal) segment with spinules as shown, without basal seta, with one outer (exopodal) seta; second (endopodal) segment without surface ornamentation, with four bare setae, two of which fused basally.</p><fig id="F5" position="float" orientation="portrait"><label>Figure 5.</label><caption><p>
                  <italic><tp:taxon-name><tp:taxon-name-part taxon-name-part-type="genus" reg="Eurycletodes">Eurycletodes</tp:taxon-name-part> <tp:taxon-name-part taxon-name-part-type="species" reg="paraephippiger">paraephippiger</tp:taxon-name-part></tp:taxon-name></italic> sp. n., female holotype. <bold>A</bold> mandible <bold>B</bold> maxillule <bold>C</bold> maxilla <bold>D</bold> maxilliped.</p></caption><graphic xmlns:xlink="http://www.w3.org/1999/xlink" xlink:href="zookeys-764-001-g005.jpg" position="float" orientation="portrait" xlink:type="simple" id="oo_207816.jpg"/></fig><p>
              <italic>Maxillule</italic> (Fig. <xref ref-type="fig" rid="F5">5B</xref>). Praecoxa with some proximal spinules; arthrite with six distal spines, one lateral and two surface setae. Coxal endite with three setae, one of which very strong and pinnate. Basis with some spinules, armed with one bare and one pinnate seta. Without endopod. Exopod represented by one pinnate seta.</p><p>
              <italic>Maxilla</italic> (Fig. <xref ref-type="fig" rid="F5">5C</xref>). Syncoxa with outer spinules, with two endites; proximal endite small, with one slender seta; distal endite with two slender setae and one strong spinulose element. Allobasis with some slender spinules, drawn out into strong pinnate claw, with two slender bare setae, one of which small and issuing from claw proximally, and a strong spinulose spine. Endopod uni-segmented, small, with two pinnate seta.</p><p>
              <italic>Maxilliped</italic> (Fig. <xref ref-type="fig" rid="F5">5D</xref>). Subchelate. Syncoxa with inner and outer tuft of slender spinules, with two setae. Basis with longitudinal outer spinules, unarmed. Endopod uni-segmented, fused to long, slender, pinnate claw.</p><p>
              <italic><abbrev xmlns:xlink="http://www.w3.org/1999/xlink" xlink:title="first legs" id="ABBRID0ELXAE" xlink:type="simple">P1</abbrev></italic> (Fig. <xref ref-type="fig" rid="F6">6A</xref>). Coxa with spinules as shown. Basis with outer and inner seta, the former stronger, with spinules at base of outer seta and at base of endopod. Exopod and endopod subequal in length. Exopod tri-segmented; segments with outer and apical spinules as shown; first and third segment subequal in length, second segment half as long as first segment; first segment without, second segment with one inner seta, third segment with two apical and three outer setae/spines. Endopod bi-segmented; first segment about 1.5 times as long as wide, with longitudinal row of outer, fine spinules, with one inner seta; second segment elongate, with one inner, two apical and one outer element, of which outer a spine.</p><fig id="F6" position="float" orientation="portrait"><label>Figure 6.</label><caption><p>
                  <italic><tp:taxon-name><tp:taxon-name-part taxon-name-part-type="genus" reg="Eurycletodes">Eurycletodes</tp:taxon-name-part> <tp:taxon-name-part taxon-name-part-type="species" reg="paraephippiger">paraephippiger</tp:taxon-name-part></tp:taxon-name></italic> sp. n., female holotype. <bold>A</bold> <abbrev xmlns:xlink="http://www.w3.org/1999/xlink" xlink:title="first legs" id="ABBRID0EIYAE" xlink:type="simple">P1</abbrev>, anterior <bold>B</bold> <abbrev xmlns:xlink="http://www.w3.org/1999/xlink" xlink:title="second legs" id="ABBRID0EOYAE" xlink:type="simple">P2</abbrev>, anterior.</p></caption><graphic xmlns:xlink="http://www.w3.org/1999/xlink" xlink:href="zookeys-764-001-g006.jpg" position="float" orientation="portrait" xlink:type="simple" id="oo_207817.jpg"/></fig><p>
              <italic><abbrev xmlns:xlink="http://www.w3.org/1999/xlink" xlink:title="second legs" id="ABBRID0E1YAE" xlink:type="simple">P2</abbrev>-<abbrev xmlns:xlink="http://www.w3.org/1999/xlink" xlink:title="fourth legs" id="ABBRID0E5YAE" xlink:type="simple">P4</abbrev></italic> (Figs <xref ref-type="fig" rid="F6">6B</xref>, <xref ref-type="fig" rid="F7">7A, B</xref>). Praecoxa presumably as in <abbrev xmlns:xlink="http://www.w3.org/1999/xlink" xlink:title="second legs" id="ABBRID0EKZAE" xlink:type="simple">P2</abbrev>, with row of distal spinules. Coxa presumably as in <abbrev xmlns:xlink="http://www.w3.org/1999/xlink" xlink:title="second legs" id="ABBRID0EOZAE" xlink:type="simple">P2</abbrev> and <abbrev xmlns:xlink="http://www.w3.org/1999/xlink" xlink:title="third legs" id="ABBRID0ESZAE" xlink:type="simple">P3</abbrev>, with one median, proximal row of minute spinules on anterior face, and long spinules close to outer margin on anterior and posterior face. Basis more or less triangular in shape with slender, long spinules along inner margin, with small spinules at base of endopod, of <abbrev xmlns:xlink="http://www.w3.org/1999/xlink" xlink:title="second legs" id="ABBRID0EWZAE" xlink:type="simple">P2</abbrev> without, of <abbrev xmlns:xlink="http://www.w3.org/1999/xlink" xlink:title="third legs" id="ABBRID0E1ZAE" xlink:type="simple">P3</abbrev> and <abbrev xmlns:xlink="http://www.w3.org/1999/xlink" xlink:title="fourth legs" id="ABBRID0E5ZAE" xlink:type="simple">P4</abbrev> with spinules at base of outer element; outer element spine-like in <abbrev xmlns:xlink="http://www.w3.org/1999/xlink" xlink:title="second legs" id="ABBRID0EC1AE" xlink:type="simple">P2</abbrev>, a long, well-developed seta in <abbrev xmlns:xlink="http://www.w3.org/1999/xlink" xlink:title="third legs" id="ABBRID0EG1AE" xlink:type="simple">P3</abbrev> and <abbrev xmlns:xlink="http://www.w3.org/1999/xlink" xlink:title="fourth legs" id="ABBRID0EK1AE" xlink:type="simple">P4</abbrev>. Exopod tri-segmented; first and third segment elongate, third segment slightly longer; second segment small, as long as broad; segments with inner slender, and outer strong spinules as shown; first segment with irregular outer margin; first and second segments with one inner seta; third segment of <abbrev xmlns:xlink="http://www.w3.org/1999/xlink" xlink:title="second legs" id="ABBRID0EO1AE" xlink:type="simple">P2</abbrev> and <abbrev xmlns:xlink="http://www.w3.org/1999/xlink" xlink:title="third legs" id="ABBRID0ES1AE" xlink:type="simple">P3</abbrev> with two inner well-developed setae, two apical setae and three outer spines, of <abbrev xmlns:xlink="http://www.w3.org/1999/xlink" xlink:title="fourth legs" id="ABBRID0EW1AE" xlink:type="simple">P4</abbrev> with two inner elements, of which proximal reduced and spine-like, two apical setae and three outer spines. Endopod bi-segmented; of <abbrev xmlns:xlink="http://www.w3.org/1999/xlink" xlink:title="second legs" id="ABBRID0E11AE" xlink:type="simple">P2</abbrev> and <abbrev xmlns:xlink="http://www.w3.org/1999/xlink" xlink:title="third legs" id="ABBRID0E51AE" xlink:type="simple">P3</abbrev> reaching insertion of proximal inner seta of EXP3, of <abbrev xmlns:xlink="http://www.w3.org/1999/xlink" xlink:title="fourth legs" id="ABBRID0EC2AE" xlink:type="simple">P4</abbrev> barely beyond apical margin of EXP2; first segment small, 1.5 times as long as wide, with one inner seta; second segment elongate, of <abbrev xmlns:xlink="http://www.w3.org/1999/xlink" xlink:title="second legs" id="ABBRID0EG2AE" xlink:type="simple">P2</abbrev> and <abbrev xmlns:xlink="http://www.w3.org/1999/xlink" xlink:title="third legs" id="ABBRID0EK2AE" xlink:type="simple">P3</abbrev> with five (two inner and two apical setae, and one outer spine), of <abbrev xmlns:xlink="http://www.w3.org/1999/xlink" xlink:title="fourth legs" id="ABBRID0EO2AE" xlink:type="simple">P4</abbrev> with four setae/spines (one inner and two apical setae, and one outer spine.</p><fig id="F7" position="float" orientation="portrait"><label>Figure 7.</label><caption><p>
                  <italic><tp:taxon-name><tp:taxon-name-part taxon-name-part-type="genus" reg="Eurycletodes">Eurycletodes</tp:taxon-name-part> <tp:taxon-name-part taxon-name-part-type="species" reg="paraephippiger">paraephippiger</tp:taxon-name-part></tp:taxon-name></italic> sp. n., female holotype. <bold>A</bold> <abbrev xmlns:xlink="http://www.w3.org/1999/xlink" xlink:title="third legs" id="ABBRID0EH3AE" xlink:type="simple">P3</abbrev>, anterior <bold>B</bold> <abbrev xmlns:xlink="http://www.w3.org/1999/xlink" xlink:title="fourth legs" id="ABBRID0EN3AE" xlink:type="simple">P4</abbrev> anterior.</p></caption><graphic xmlns:xlink="http://www.w3.org/1999/xlink" xlink:href="zookeys-764-001-g007.jpg" position="float" orientation="portrait" xlink:type="simple" id="oo_207818.jpg"/></fig><p>Armature formula of <abbrev xmlns:xlink="http://www.w3.org/1999/xlink" xlink:title="first legs" id="ABBRID0EY3AE" xlink:type="simple">P1</abbrev>-<abbrev xmlns:xlink="http://www.w3.org/1999/xlink" xlink:title="fourth legs" id="ABBRID0E33AE" xlink:type="simple">P4</abbrev> as follows:</p><table-wrap position="float" orientation="portrait"><table id="TID0EXCAE" rules="all"><tbody><tr><th rowspan="1" colspan="1"/><th rowspan="1" colspan="1">
                      <abbrev xmlns:xlink="http://www.w3.org/1999/xlink" xlink:title="first legs" id="ABBRID0ER4AE" xlink:type="simple">P1</abbrev>
                    </th><th rowspan="1" colspan="1">
                      <abbrev xmlns:xlink="http://www.w3.org/1999/xlink" xlink:title="second legs" id="ABBRID0EZ4AE" xlink:type="simple">P2</abbrev>
                    </th><th rowspan="1" colspan="1">
                      <abbrev xmlns:xlink="http://www.w3.org/1999/xlink" xlink:title="third legs" id="ABBRID0EB5AE" xlink:type="simple">P3</abbrev>
                    </th><th rowspan="1" colspan="1">
                      <abbrev xmlns:xlink="http://www.w3.org/1999/xlink" xlink:title="fourth legs" id="ABBRID0EJ5AE" xlink:type="simple">P4</abbrev>
                    </th></tr><tr><td rowspan="1" colspan="1">
                      <abbrev xmlns:xlink="http://www.w3.org/1999/xlink" xlink:title="exopod" id="ABBRID0ES5AE" xlink:type="simple">EXP</abbrev>
                    </td><td rowspan="1" colspan="1">I-0;I-1;III,2,0</td><td rowspan="1" colspan="1">I-1;I-1;III,2,2</td><td rowspan="1" colspan="1">I-1;I-1;III,2,2</td><td rowspan="1" colspan="1">I-1;I-1;III,2,1I</td></tr><tr><td rowspan="1" colspan="1">
                      <abbrev xmlns:xlink="http://www.w3.org/1999/xlink" xlink:title="endopod" id="ABBRID0EH6AE" xlink:type="simple">ENP</abbrev>
                    </td><td rowspan="1" colspan="1">0-1;I,2,1</td><td rowspan="1" colspan="1">0-1;I,2,2</td><td rowspan="1" colspan="1">0-1;I,2,2</td><td rowspan="1" colspan="1">0-1;I,2,1</td></tr></tbody></table></table-wrap><p>
              <italic><abbrev xmlns:xlink="http://www.w3.org/1999/xlink" xlink:title="fifth legs" id="ABBRID0E16AE" xlink:type="simple">P5</abbrev></italic> (Fig. <xref ref-type="fig" rid="F3">3C</xref>). Baseoendopod and exopod distinct. Baseoendopod with outer basal seta on short setophore, endopodal lobe with three setae, of which median longest. Exopod large, foliose, ovate, with reticulated surface, about 2 times as long as wide, with five setae, with slender spinules along inner and outer margin, and between setae, except between inner most and adjacent element.</p><p>
              <italic><abbrev xmlns:xlink="http://www.w3.org/1999/xlink" xlink:title="sixth legs" id="ABBRID0EGAAG" xlink:type="simple">P6</abbrev></italic> (Fig. <xref ref-type="fig" rid="F3">3A</xref>). Very reduced, each leg represented by two small setae; genital field located medially, with one aperture.</p><p>Male unknown.</p></tp:treatment-sec><tp:treatment-sec sec-type="etymology" id="SECID0EPAAG"><title>Etymology.</title><p>The specific epithet and the Latin suffix <italic>pār</italic>, similar, refers to the resemblance between the new species and <italic><tp:taxon-name><tp:taxon-name-part taxon-name-part-type="genus" reg="Eurycletodes">E.</tp:taxon-name-part> <tp:taxon-name-part taxon-name-part-type="species" reg="ephippiger">ephippiger</tp:taxon-name-part></tp:taxon-name></italic> Por, 1964. Gender masculine.</p></tp:treatment-sec></tp:taxon-treatment>
