# Supplementary material for: New species of Eurycletodes Sars, 1909 and Odiliacletodes Soyer, 1964 from the deep Gulf of California (Copepoda, Harpacticoida, Argestidae)
Source: Zookeys. 2018 Jun 5;(764):1–25. doi: 10.3897/zookeys.764.24511 (PMC5997735; doi:10.3897/zookeys.764.24511)
Supplement: XML Treatment for Odiliacletodes [file zookeys.764.24511-treatment3.xml]

<!DOCTYPE tp:taxon-treatment
  PUBLIC "-//TaxonX//DTD Taxonomic Treatment Publishing DTD v0 20100105//EN" "tax-treatment-NSO.dtd">
<tp:taxon-treatment xmlns:tp="http://www.plazi.org/taxpub"><tp:treatment-meta><kwd-group><label>Taxon classification</label><kwd><named-content xmlns:xlink="http://www.w3.org/1999/xlink" content-type="kingdom">Animalia</named-content></kwd><kwd><named-content xmlns:xlink="http://www.w3.org/1999/xlink" content-type="order">Harpacticoida</named-content></kwd><kwd><named-content xmlns:xlink="http://www.w3.org/1999/xlink" content-type="family">Argestidae</named-content></kwd></kwd-group><mixed-citation publication-type="journal"><person-group><name><surname>Gómez</surname><given-names>Samuel</given-names></name></person-group><article-title>New species of <italic><tp:taxon-name><tp:taxon-name-part taxon-name-part-type="genus" reg="Eurycletodes">Eurycletodes</tp:taxon-name-part></tp:taxon-name></italic> Sars, 1909 and <italic><tp:taxon-name><tp:taxon-name-part taxon-name-part-type="genus" reg="Odiliacletodes">Odiliacletodes</tp:taxon-name-part></tp:taxon-name></italic> Soyer, 1964 from the deep Gulf of California (<tp:taxon-name><tp:taxon-name-part taxon-name-part-type="subclass">Copepoda</tp:taxon-name-part></tp:taxon-name>, <tp:taxon-name><tp:taxon-name-part taxon-name-part-type="order">Harpacticoida</tp:taxon-name-part></tp:taxon-name>, <tp:taxon-name><tp:taxon-name-part taxon-name-part-type="family">Argestidae</tp:taxon-name-part></tp:taxon-name>)</article-title><source>Zookeys</source><day>5</day><month>6</month><year>2018</year><volume>2018</volume><issue>764</issue><fpage>1</fpage><lpage>25</lpage><pub-id pub-id-type="doi">10.3897/zookeys.764.24511</pub-id></mixed-citation></tp:treatment-meta><tp:nomenclature><label>Genus</label><tp:taxon-name>
              <tp:taxon-name-part taxon-name-part-type="genus" reg="Odiliacletodes">Odiliacletodes</tp:taxon-name-part>
            </tp:taxon-name><tp:taxon-authority>Soyer, 1964</tp:taxon-authority></tp:nomenclature><tp:treatment-sec sec-type="type species" id="SECID0ECCAG"><title>Type species.</title><p>
              <italic><tp:taxon-name><tp:taxon-name-part taxon-name-part-type="genus" reg="Odiliacletodes">Odiliacletodes</tp:taxon-name-part> <tp:taxon-name-part taxon-name-part-type="species" reg="gracilis">gracilis</tp:taxon-name-part></tp:taxon-name></italic> Soyer, 1964, by monotypy.</p></tp:treatment-sec><tp:treatment-sec sec-type="Other species" id="SECID0ETCAG"><title>Other species.</title><p>
              <italic><tp:taxon-name><tp:taxon-name-part taxon-name-part-type="genus" reg="Odiliacletodes">Odiliacletodes</tp:taxon-name-part> <tp:taxon-name-part taxon-name-part-type="species" reg="secundus">secundus</tp:taxon-name-part></tp:taxon-name></italic> sp. n.</p></tp:treatment-sec></tp:taxon-treatment>
