# Supplementary material for: New species of Eurycletodes Sars, 1909 and Odiliacletodes Soyer, 1964 from the deep Gulf of California (Copepoda, Harpacticoida, Argestidae)
Source: Zookeys. 2018 Jun 5;(764):1–25. doi: 10.3897/zookeys.764.24511 (PMC5997735; doi:10.3897/zookeys.764.24511)
Supplement: XML Treatment for Odiliacletodes secundus [file zookeys.764.24511-treatment4.xml]

<!DOCTYPE tp:taxon-treatment
  PUBLIC "-//TaxonX//DTD Taxonomic Treatment Publishing DTD v0 20100105//EN" "tax-treatment-NSO.dtd">
<tp:taxon-treatment xmlns:tp="http://www.plazi.org/taxpub"><tp:treatment-meta><kwd-group><label>Taxon classification</label><kwd><named-content xmlns:xlink="http://www.w3.org/1999/xlink" content-type="kingdom">Animalia</named-content></kwd><kwd><named-content xmlns:xlink="http://www.w3.org/1999/xlink" content-type="order">Harpacticoida</named-content></kwd><kwd><named-content xmlns:xlink="http://www.w3.org/1999/xlink" content-type="family">Argestidae</named-content></kwd></kwd-group><mixed-citation publication-type="journal"><person-group><name><surname>Gómez</surname><given-names>Samuel</given-names></name></person-group><article-title>New species of <italic><tp:taxon-name><tp:taxon-name-part taxon-name-part-type="genus" reg="Eurycletodes">Eurycletodes</tp:taxon-name-part></tp:taxon-name></italic> Sars, 1909 and <italic><tp:taxon-name><tp:taxon-name-part taxon-name-part-type="genus" reg="Odiliacletodes">Odiliacletodes</tp:taxon-name-part></tp:taxon-name></italic> Soyer, 1964 from the deep Gulf of California (<tp:taxon-name><tp:taxon-name-part taxon-name-part-type="subclass">Copepoda</tp:taxon-name-part></tp:taxon-name>, <tp:taxon-name><tp:taxon-name-part taxon-name-part-type="order">Harpacticoida</tp:taxon-name-part></tp:taxon-name>, <tp:taxon-name><tp:taxon-name-part taxon-name-part-type="family">Argestidae</tp:taxon-name-part></tp:taxon-name>)</article-title><source>Zookeys</source><day>5</day><month>6</month><year>2018</year><volume>2018</volume><issue>764</issue><fpage>1</fpage><lpage>25</lpage><pub-id pub-id-type="doi">10.3897/zookeys.764.24511</pub-id></mixed-citation></tp:treatment-meta><tp:nomenclature><tp:taxon-name>
              <tp:taxon-name-part taxon-name-part-type="genus" reg="Odiliacletodes">Odiliacletodes</tp:taxon-name-part>
              <tp:taxon-name-part taxon-name-part-type="species" reg="secundus">secundus</tp:taxon-name-part>
              <object-id xmlns:xlink="http://www.w3.org/1999/xlink" content-type="zoobank" xlink:type="simple">http://zoobank.org/888683DE-2B29-41AC-AB0A-080E129471CD</object-id>
            </tp:taxon-name><tp:taxon-status xmlns:xlink="http://www.w3.org/1999/xlink" xlink:type="simple">sp. n.</tp:taxon-status></tp:nomenclature><tp:treatment-sec sec-type="material" id="SECID0ELEAG"><title>Material examined.</title><p>One female holotype (ICML-EMUCOP-130207-02) dissected on seven slides; collected on February 13, 2007.</p></tp:treatment-sec><tp:treatment-sec sec-type="type locality" id="SECID0EQEAG"><title>Type locality.</title><p>Southern Trough of Guaymas Basin, Gulf of California, Mexico, <named-content xmlns:xlink="http://www.w3.org/1999/xlink" content-type="dwc:verbatimCoordinates" xlink:type="simple"><named-content content-type="geo-json" specific-use="{&#34;type&#34;:&#34;Point&#34;,&#34;coordinates&#34;:[-110.890000,27.116667]}" id="NCID0EZEAG" xlink:type="simple">27°07'N, 110°53.4'W</named-content></named-content>, depth 1642 m.</p></tp:treatment-sec><tp:treatment-sec sec-type="description" id="SECID0E5EAG"><title>Description of female.</title><p>
              <italic>Habitus</italic> (Figs <xref ref-type="fig" rid="F8">8A</xref>, <xref ref-type="fig" rid="F9">9A</xref>) cylindrical, without clear distinction between prosome and urosome. Total body length, 545 µm, measured from tip of rostrum to posterior margin of caudal rami.</p><fig id="F8" position="float" orientation="portrait"><label>Figure 8.</label><caption><p>
                  <italic><tp:taxon-name><tp:taxon-name-part taxon-name-part-type="genus" reg="Odiliacletodes">Odiliacletodes</tp:taxon-name-part> <tp:taxon-name-part taxon-name-part-type="species" reg="secundus">secundus</tp:taxon-name-part></tp:taxon-name></italic> sp. n., female holotype. <bold>A</bold> habitus, dorsal <bold>B</bold> posterior part of anal somite and caudal rami.</p></caption><graphic xmlns:xlink="http://www.w3.org/1999/xlink" xlink:href="zookeys-764-001-g008.jpg" position="float" orientation="portrait" xlink:type="simple" id="oo_207819.jpg"/></fig><fig id="F9" position="float" orientation="portrait"><label>Figure 9.</label><caption><p>
                  <italic><tp:taxon-name><tp:taxon-name-part taxon-name-part-type="genus" reg="Odiliacletodes">Odiliacletodes</tp:taxon-name-part> <tp:taxon-name-part taxon-name-part-type="species" reg="secundus">secundus</tp:taxon-name-part></tp:taxon-name></italic> sp. n., female holotype. <bold>A</bold> habitus, lateral <bold>B</bold> posterior part of anal somite and right caudal ramus.</p></caption><graphic xmlns:xlink="http://www.w3.org/1999/xlink" xlink:href="zookeys-764-001-g009.jpg" position="float" orientation="portrait" xlink:type="simple" id="oo_207820.jpg"/></fig><p>
              <italic>Rostrum</italic> poorly-developed (Fig. <xref ref-type="fig" rid="F8">8A</xref>), fused to cephalothorax. I was unable to observe the two sensilla typically associated to the rostrum; the latter was probably folded downwards making the sensilla hard to see. The cephalothorax and free thoracic somites with smooth posterior margin (Figs <xref ref-type="fig" rid="F8">8A</xref>, <xref ref-type="fig" rid="F9">9A</xref>); with sensilla as shown, dorsal sensilla of <abbrev xmlns:xlink="http://www.w3.org/1999/xlink" xlink:title="third legs" id="ABBRID0EWHAG" xlink:type="simple">P3</abbrev>–<abbrev xmlns:xlink="http://www.w3.org/1999/xlink" xlink:title="fourth legs" id="ABBRID0E1HAG" xlink:type="simple">P4</abbrev>-bearing somites broken off in Fig. <xref ref-type="fig" rid="F8">8A</xref>; cephalothoracic integument with posterior rudimentary pleurotergite of fused <abbrev xmlns:xlink="http://www.w3.org/1999/xlink" xlink:title="first legs" id="ABBRID0ECIAG" xlink:type="simple">P1</abbrev>-bearing somite.</p><p>
              <italic>Urosomites</italic> with smooth posterior margin (Figs <xref ref-type="fig" rid="F8">8A</xref>, <xref ref-type="fig" rid="F9">9A</xref>). <abbrev xmlns:xlink="http://www.w3.org/1999/xlink" xlink:title="fifth legs" id="ABBRID0ESIAG" xlink:type="simple">P5</abbrev>-bearing somite with spinules along posterior margin dorsally, with some spinules laterally. Second and third urosomites fused dorsally and ventrally forming genital-double somite (Figs <xref ref-type="fig" rid="F8">8A</xref>, <xref ref-type="fig" rid="F10">10A</xref>), former division between both halves of genital-double somite indicated by dorsal transverse row of spinules close to posterior margin of anterior half (Fig. <xref ref-type="fig" rid="F8">8A</xref>) and by lateral chitinous rib (Fig. <xref ref-type="fig" rid="F9">9A</xref>); anterior half without spinules ventrally, posterior half with spinules along posterior margin dorsally and laterally (Figs <xref ref-type="fig" rid="F8">8A</xref>, <xref ref-type="fig" rid="F9">9A</xref>), ventrally with median spinular row flanked by two pores (Fig. <xref ref-type="fig" rid="F10">10A</xref>). Fourth and fifth urosomites (Figs <xref ref-type="fig" rid="F8">8A</xref>, <xref ref-type="fig" rid="F9">9A</xref>, <xref ref-type="fig" rid="F10">10A</xref>) covered with minute spinules dorsally, laterally and ventrally, with row of spinules close to posterior margin, of which, ventral spinules longer and stronger (Fig. <xref ref-type="fig" rid="F10">10A</xref>).</p><fig id="F10" position="float" orientation="portrait"><label>Figure 10.</label><caption><p>
                  <italic><tp:taxon-name><tp:taxon-name-part taxon-name-part-type="genus" reg="Odiliacletodes">Odiliacletodes</tp:taxon-name-part> <tp:taxon-name-part taxon-name-part-type="species" reg="secundus">secundus</tp:taxon-name-part></tp:taxon-name></italic> sp. n., female holotype. <bold>A</bold> urosome, ventral (<abbrev xmlns:xlink="http://www.w3.org/1999/xlink" xlink:title="fifth legs" id="ABBRID0EXKAG" xlink:type="simple">P5</abbrev>-bearing somite omitted) <bold>B</bold> <abbrev xmlns:xlink="http://www.w3.org/1999/xlink" xlink:title="fifth legs" id="ABBRID0E4KAG" xlink:type="simple">P5</abbrev>, anterior.</p></caption><graphic xmlns:xlink="http://www.w3.org/1999/xlink" xlink:href="zookeys-764-001-g010.jpg" position="float" orientation="portrait" xlink:type="simple" id="oo_207821.jpg"/></fig><p>
              <italic>Anal somite</italic> as long as two preceding somites combined, square from dorsal and lateral view (Figs <xref ref-type="fig" rid="F8">8A</xref>, <xref ref-type="fig" rid="F9">9A</xref>), dorsal and lateral surface covered with minute spinules, ventral spinules less abundant and comparatively stronger (Fig. <xref ref-type="fig" rid="F10">10A</xref>), ventrally cleft medially, with spinules close to joint with caudal rami; anal operculum rounded, with small spinules along posterior margin (Fig. <xref ref-type="fig" rid="F8">8A, B</xref>), associated surface ornamentation, two pores (seemingly without sensilla).</p><p>
              <italic>Caudal rami</italic> oval from dorsal (Fig. <xref ref-type="fig" rid="F8">8A, B</xref>) and ventral view (Fig. <xref ref-type="fig" rid="F10">10A</xref>), about 1.3 times as long as wide, rectangular from lateral view (Fig. <xref ref-type="fig" rid="F9">9B</xref>); with spinular ornamentation as shown; with seven setae as follows (Figs <xref ref-type="fig" rid="F8">8B</xref>, <xref ref-type="fig" rid="F9">9B</xref>): seta I ventral to seta II, aligned, subequal in length; seta III situated ventrally close to outer margin; setae IV and V longest; seta VI arising at inner distal corner; dorsal seta VII tri-articulated at base, issuing from median dorsal process.</p><p>
              <italic>Antennule</italic> (Fig. <xref ref-type="fig" rid="F11">11A</xref>). Hepta-segmented; surface of segments smooth except for two rows of spinules on first segment; second and last segments longest; sixth segment with two bipinnate elements and one slender, seemingly bare, short seta; last segment with eleven elements, five of which bi-articulated, three pinnate elements and acrothek, the latter consisting of one aesthetasc and two setae fused basally. Armature formula as follows: 1(0); 2(8); 3(3); 4(2+[1+<abbrev xmlns:xlink="http://www.w3.org/1999/xlink" xlink:title="aesthetasc" id="ABBRID0E1MAG" xlink:type="simple">ae</abbrev>]); 5(1); 6(3); 7(8+[<abbrev xmlns:xlink="http://www.w3.org/1999/xlink" xlink:title="acrothek" id="ABBRID0E5MAG" xlink:type="simple">acro</abbrev>]).</p><fig id="F11" position="float" orientation="portrait"><label>Figure 11.</label><caption><p>
                  <italic><tp:taxon-name><tp:taxon-name-part taxon-name-part-type="genus" reg="Odiliacletodes">Odiliacletodes</tp:taxon-name-part> <tp:taxon-name-part taxon-name-part-type="species" reg="secundus">secundus</tp:taxon-name-part></tp:taxon-name></italic> sp. n., female holotype. <bold>A</bold> antennule <bold>B</bold> antenna.</p></caption><graphic xmlns:xlink="http://www.w3.org/1999/xlink" xlink:href="zookeys-764-001-g011.jpg" position="float" orientation="portrait" xlink:type="simple" id="oo_207822.jpg"/></fig><p>
              <italic>Antenna</italic> (Fig. <xref ref-type="fig" rid="F11">11B</xref>). Allobasis with two sets of inner spinules as shown; without abexopodal seta. Exopod represented by single seta. Inner margin of free endopodal segment with longitudinal spinular rows; with two lateral inner spines subequal in length, and five distal elements (two spines, and two geniculate elements, of which outermost fused to one seta basally).</p><p>
              <italic>Mandible</italic> (Fig. <xref ref-type="fig" rid="F12">12A</xref>). Coxa without spinular ornamentation. Gnathobase with three serrated teeth and a single spine, and with a lateral seta. Palp bi-segmented; first (basal) segment with few subdistal spinules, with two basal setae, with one outer (exopodal) seta; second (endopodal) segment without surface ornamentation, with one lateral seta, and two pairs of distal setae fused basally.</p><fig id="F12" position="float" orientation="portrait"><label>Figure 12.</label><caption><p>
                  <italic><tp:taxon-name><tp:taxon-name-part taxon-name-part-type="genus" reg="Odiliacletodes">Odiliacletodes</tp:taxon-name-part> <tp:taxon-name-part taxon-name-part-type="species" reg="secundus">secundus</tp:taxon-name-part></tp:taxon-name></italic> sp. n., female holotype. <bold>A</bold> mandible <bold>B</bold> arthrite of praecoxa of the maxillule <bold>C</bold> maxilla <bold>D</bold> maxilliped.</p></caption><graphic xmlns:xlink="http://www.w3.org/1999/xlink" xlink:href="zookeys-764-001-g012.jpg" position="float" orientation="portrait" xlink:type="simple" id="oo_207823.jpg"/></fig><p>
              <italic>Maxillule</italic> (Fig. <xref ref-type="fig" rid="F12">12B</xref>). Arthrite of praecoxa armed with six apical spines, one lateral element, and two surface setae. Other parts lost during dissection.</p><p>
              <italic>Maxilla</italic> (Fig. <xref ref-type="fig" rid="F12">12C</xref>). Syncoxa with outer spinules, and with two endites; proximal endite small, with one slender seta; distal endite with two slender setae and one strong spinulose element. Allobasis without spinular ornamentation, drawn out into strong pinnate claw, with one slender bare seta and a strong spinulose spine. Endopod represented by two setae.</p><p>
              <italic>Maxilliped</italic> (Fig. <xref ref-type="fig" rid="F12">12D</xref>). Subchelate. Syncoxa with several rows of spinules as shown, with two setae. Basis with longitudinal outer spinules, unarmed. Endopod uni-segmented, fused to claw, the latter with subapical spinules.</p><p>
              <italic><abbrev xmlns:xlink="http://www.w3.org/1999/xlink" xlink:title="first legs" id="ABBRID0EJQAG" xlink:type="simple">P1</abbrev></italic> (Fig. <xref ref-type="fig" rid="F13">13A</xref>). Coxa ornamented with spinules as shown. Basis with outer and inner seta, with spinules at base of outer and inner seta and between rami. Exopod and endopod subequal in length. Exopod tri-segmented; segments with outer and apical spinules as shown; first segment longest, second and third segments subequal in length; first segment without, second segment with one inner seta, third segment with two outer spines and two apical setae. Endopod bi-segmented; first segment about 1.3 times as long as wide, with outer and distal spinules on anterior face, and with some spinules on posterior face, with one inner seta; second segment elongate, 4 times as long as wide, and 1.7 times as long as first segment, with one inner element, two distal setae, and one outer spine.</p><fig id="F13" position="float" orientation="portrait"><label>Figure 13.</label><caption><p>
                  <italic><tp:taxon-name><tp:taxon-name-part taxon-name-part-type="genus" reg="Odiliacletodes">Odiliacletodes</tp:taxon-name-part> <tp:taxon-name-part taxon-name-part-type="species" reg="secundus">secundus</tp:taxon-name-part></tp:taxon-name></italic> sp. n., female holotype. <bold>A</bold> <abbrev xmlns:xlink="http://www.w3.org/1999/xlink" xlink:title="first legs" id="ABBRID0EGRAG" xlink:type="simple">P1</abbrev>, anterior <bold>B</bold> <abbrev xmlns:xlink="http://www.w3.org/1999/xlink" xlink:title="second legs" id="ABBRID0EMRAG" xlink:type="simple">P2</abbrev>, anterior.</p></caption><graphic xmlns:xlink="http://www.w3.org/1999/xlink" xlink:href="zookeys-764-001-g013.jpg" position="float" orientation="portrait" xlink:type="simple" id="oo_207824.jpg"/></fig><p>
              <italic><abbrev xmlns:xlink="http://www.w3.org/1999/xlink" xlink:title="second legs" id="ABBRID0EYRAG" xlink:type="simple">P2</abbrev>-<abbrev xmlns:xlink="http://www.w3.org/1999/xlink" xlink:title="fourth legs" id="ABBRID0E3RAG" xlink:type="simple">P4</abbrev></italic> (Figs <xref ref-type="fig" rid="F13">13B</xref>, <xref ref-type="fig" rid="F14">14A, B</xref>). Praecoxa with row of distal spinules. Coxa of <abbrev xmlns:xlink="http://www.w3.org/1999/xlink" xlink:title="second legs" id="ABBRID0EISAG" xlink:type="simple">P2</abbrev> and <abbrev xmlns:xlink="http://www.w3.org/1999/xlink" xlink:title="third legs" id="ABBRID0EMSAG" xlink:type="simple">P3</abbrev> with one median row of spinules on anterior face, some spinules close to inner distal corner, and longitudinal row of spinules on anterior and posterior face, of <abbrev xmlns:xlink="http://www.w3.org/1999/xlink" xlink:title="fourth legs" id="ABBRID0EQSAG" xlink:type="simple">P4</abbrev> presumably as in <abbrev xmlns:xlink="http://www.w3.org/1999/xlink" xlink:title="second legs" id="ABBRID0EUSAG" xlink:type="simple">P2</abbrev> and <abbrev xmlns:xlink="http://www.w3.org/1999/xlink" xlink:title="third legs" id="ABBRID0EYSAG" xlink:type="simple">P3</abbrev>. Basis with slender, long spinules along inner margin, with spinules between rami and at base of outer seta, the latter spine-like in <abbrev xmlns:xlink="http://www.w3.org/1999/xlink" xlink:title="second legs" id="ABBRID0E3SAG" xlink:type="simple">P2</abbrev>, lost during dissection in <abbrev xmlns:xlink="http://www.w3.org/1999/xlink" xlink:title="third legs" id="ABBRID0EATAG" xlink:type="simple">P3</abbrev> and <abbrev xmlns:xlink="http://www.w3.org/1999/xlink" xlink:title="fourth legs" id="ABBRID0EETAG" xlink:type="simple">P4</abbrev>. Exopod tri-segmented; first and third segment elongate, third segment slightly longer than first; second segment small; first segment with inner slender, and outer strong spinules; second and third segments with outer spinules only; first and second segments with one inner seta; third segment of <abbrev xmlns:xlink="http://www.w3.org/1999/xlink" xlink:title="second legs" id="ABBRID0EITAG" xlink:type="simple">P2</abbrev> and <abbrev xmlns:xlink="http://www.w3.org/1999/xlink" xlink:title="fourth legs" id="ABBRID0EMTAG" xlink:type="simple">P4</abbrev> with two inner setae, two apical elements, and three outer spines, of <abbrev xmlns:xlink="http://www.w3.org/1999/xlink" xlink:title="third legs" id="ABBRID0EQTAG" xlink:type="simple">P3</abbrev> with three inner elements, two apical elements, and three outer spines, outermost apical element on third exopodal segment of <abbrev xmlns:xlink="http://www.w3.org/1999/xlink" xlink:title="second legs" id="ABBRID0EUTAG" xlink:type="simple">P2</abbrev>-<abbrev xmlns:xlink="http://www.w3.org/1999/xlink" xlink:title="fourth legs" id="ABBRID0EYTAG" xlink:type="simple">P4</abbrev> spine-like. Endopod tri-segmented; of <abbrev xmlns:xlink="http://www.w3.org/1999/xlink" xlink:title="second legs" id="ABBRID0E3TAG" xlink:type="simple">P2</abbrev> and <abbrev xmlns:xlink="http://www.w3.org/1999/xlink" xlink:title="third legs" id="ABBRID0EAUAG" xlink:type="simple">P3</abbrev> as long as exopod, of <abbrev xmlns:xlink="http://www.w3.org/1999/xlink" xlink:title="fourth legs" id="ABBRID0EEUAG" xlink:type="simple">P4</abbrev> reaching insertion of subdistal inner seta; first and second segments subequal in length; second segment elongate, longest, with one inner and two apical setae, and one outer spine.</p><fig id="F14" position="float" orientation="portrait"><label>Figure 14.</label><caption><p>
                  <italic><tp:taxon-name><tp:taxon-name-part taxon-name-part-type="genus" reg="Odiliacletodes">Odiliacletodes</tp:taxon-name-part> <tp:taxon-name-part taxon-name-part-type="species" reg="secundus">secundus</tp:taxon-name-part></tp:taxon-name></italic> sp. n., female holotype. <bold>A</bold> <abbrev xmlns:xlink="http://www.w3.org/1999/xlink" xlink:title="third legs" id="ABBRID0E4UAG" xlink:type="simple">P3</abbrev>, anterior <bold>B</bold> <abbrev xmlns:xlink="http://www.w3.org/1999/xlink" xlink:title="fourth legs" id="ABBRID0EDVAG" xlink:type="simple">P4</abbrev>, anterior.</p></caption><graphic xmlns:xlink="http://www.w3.org/1999/xlink" xlink:href="zookeys-764-001-g014.jpg" position="float" orientation="portrait" xlink:type="simple" id="oo_207825.jpg"/></fig><p>Armature formula of <abbrev xmlns:xlink="http://www.w3.org/1999/xlink" xlink:title="first legs" id="ABBRID0EOVAG" xlink:type="simple">P1</abbrev>-<abbrev xmlns:xlink="http://www.w3.org/1999/xlink" xlink:title="fourth legs" id="ABBRID0ESVAG" xlink:type="simple">P4</abbrev> as follows:</p><table-wrap position="float" orientation="portrait"><table rules="all"><tbody><tr><th rowspan="1" colspan="1"/><th rowspan="1" colspan="1">
                      <abbrev xmlns:xlink="http://www.w3.org/1999/xlink" xlink:title="first legs" xlink:type="simple">P1</abbrev>
                    </th><th rowspan="1" colspan="1">
                      <abbrev xmlns:xlink="http://www.w3.org/1999/xlink" xlink:title="second legs" xlink:type="simple">P2</abbrev>
                    </th><th rowspan="1" colspan="1">
                      <abbrev xmlns:xlink="http://www.w3.org/1999/xlink" xlink:title="third legs" xlink:type="simple">P3</abbrev>
                    </th><th rowspan="1" colspan="1">
                      <abbrev xmlns:xlink="http://www.w3.org/1999/xlink" xlink:title="fourth legs" xlink:type="simple">P4</abbrev>
                    </th></tr><tr><td rowspan="1" colspan="1">
                      <abbrev xmlns:xlink="http://www.w3.org/1999/xlink" xlink:title="exopod" xlink:type="simple">EXP</abbrev>
                    </td><td rowspan="1" colspan="1">I-0;I-1;II,2,0</td><td rowspan="1" colspan="1">I-1;I-1;III,I1,2</td><td rowspan="1" colspan="1">I-1;I-1;III,I1,3</td><td rowspan="1" colspan="1">I-1;I-1;III,I1,2</td></tr><tr><td rowspan="1" colspan="1">
                      <abbrev xmlns:xlink="http://www.w3.org/1999/xlink" xlink:title="endopod" xlink:type="simple">ENP</abbrev>
                    </td><td rowspan="1" colspan="1">0-1;I,2,1</td><td rowspan="1" colspan="1">0-1;0-1;I,2,1</td><td rowspan="1" colspan="1">0-1;0-1;I,2,1</td><td rowspan="1" colspan="1">0-1;0-1;I,2,1</td></tr></tbody></table></table-wrap><p>
              <italic><abbrev xmlns:xlink="http://www.w3.org/1999/xlink" xlink:title="fifth legs" id="ABBRID0EZVAG" xlink:type="simple">P5</abbrev></italic> (Fig. <xref ref-type="fig" rid="F10">10B</xref>). Baseoendopod and exopod distinct. Baseoendopod with spinules at base of outer basal seta on short setophore, along inner and outer margin of endopodal lobe, and between innermost and adjacent endopodal seta; endopodal lobe reaching almost to middle of exopod, with three setae, of which outermost slightly longer, innermost and median seta subequal in length. Exopod elongated, triangular, 3 times as long as wide, with two outer, two apical and one inner seta, with inner and outer spinules as depicted, seemingly without tube-pores.</p><p>
              <italic><abbrev xmlns:xlink="http://www.w3.org/1999/xlink" xlink:title="sixth legs" id="ABBRID0EEWAG" xlink:type="simple">P6</abbrev></italic> (Fig. <xref ref-type="fig" rid="F10">10A</xref>) very reduced, each leg represented by one small seta; genital field situated proximally on first half of genital-double somite, with one aperture.</p><p>Male unknown.</p></tp:treatment-sec><tp:treatment-sec sec-type="etymology" id="SECID0ENWAG"><title>Etymology.</title><p>The specific epithet from the Latin <italic><tp:taxon-name><tp:taxon-name-part taxon-name-part-type="genus" reg="Odiliacletodes"/><tp:taxon-name-part taxon-name-part-type="species" reg="secundus">secundus</tp:taxon-name-part></tp:taxon-name></italic>, second, refers to the second species of <italic><tp:taxon-name><tp:taxon-name-part taxon-name-part-type="genus" reg="Odiliacletodes">Odiliacletodes</tp:taxon-name-part></tp:taxon-name></italic> reported to date. The name is an adjective in the nominative singular, gender masculine.</p></tp:treatment-sec></tp:taxon-treatment>
